# Supplementary material for: A Bifunctional SARS-CoV-2 Entry Inhibitor Targeting the Host Protease TMPRSS2 and Viral Spike Protein HR1 Region
Source: Int J Mol Sci. 2025 Aug 26;26(17):8289. doi: 10.3390/ijms26178289 (PMC12428505; doi:10.3390/ijms26178289)
Supplement: Supplementary file 1 [file ijms-26-08289-s001.zip]

Archive with 1 entries (1 files):
- ijms-3720114-supplementary.pdf
